# Supplementary material for: Modelling tick abundance and environmental suitability in meso-Mediterranean landscapes for the prevention of tick-borne diseases
Source: PLoS Negl Trop Dis. 2025 Nov 17;19(11):e0013741. doi: 10.1371/journal.pntd.0013741 (PMC12671887; doi:10.1371/journal.pntd.0013741)
Supplement: S1 Table — Hl: Hyalomma lusitanicum; Hm: Hyalomma marginatum; Rb: Rhipicephalus bursa; Rs: Rhipicephalus sanguineus sensu lato.; Ir: Ixodes ricinus; Dm: Dermacentor marginatus; Hp: Haemaphysalis punctata. a: adult; n: nymph; l: larvae. The species targeted in this study are shown in bold type letter case. (XLSX) [file pntd.0013741.s001.xlsx]

## Sheet: Hoja1
Area	Zone	Transects	Hla	Hln	Hll	Hma	Rba	Rbl	Rsa	Ira	Dma	Dml	Hpa	Hpn	Hpl	Total ticks
A1	A1.1	9	4	0	0	0	2	0	3	0	7	1	0	0	0	17
	A1.2	9	5	0	0	0	1	0	1	0	8	0	0	0	0	15
	A1.3	9	0	0	0	0	3	0	5	0	3	0	0	0	0	11
A2	A2.1	111	210	3	400	0	176	0	0	1	0	0	0	0	0	822
	A2.2	44	26	0	0	0	301	375	0	1	0	0	0	0	0	730
A3	A3.1	64	11	0	0	0	56	0	0	0	0	0	0	0	0	67
	A3.2	69	52	173	7625	0	19	0	1	0	0	0	0	0	0	7885
	A3.3	88	5	0	0	0	0	0	0	0	6	0	0	0	0	11
A4	A4.1	9	0	0	0	0	3	0	5	0	1	0	0	0	0	9
	A4.2	9	0	0	0	0	7	0	3	1	16	0	2	0	0	29
	A4.3	9	0	0	0	0	4	0	2	0	45	0	0	0	0	51
A5	A5.1	9	1	0	0	0	5	0	1	0	2	0	0	0	0	8
	A5.2	9	0	0	0	0	3	0	6	0	2	0	1	0	0	12
A6	A6.1	11	0	0	0	6	97	0	0	0	0	0	7	0	0	104
	A6.2	9	0	0	0	0	0	0	0	1	0	0	1	0	0	2
A7	A7.1	9	0	0	0	0	2	0	0	1	7	0	34	16	4	64
	A7.2	9	0	0	0	0	4	0	0	1	28	0	16	7	0	56
A8	A8.1	9	0	0	0	0	3	0	1	1	12	0	3	0	0	20
	A8.2	9	0	0	0	0	0	0	0	0	2	0	8	1	0	11
	A8.3	9	0	0	0	0	5	0	1	0	5	0	40	0	0	51
Total		513	314	176	8025	6	691	375	29	7	144	1	112	24	4	11049
