# Supplementary material for: Modelling tick abundance and environmental suitability in meso-Mediterranean landscapes for the prevention of tick-borne diseases
Source: PLoS Negl Trop Dis. 2025 Nov 17;19(11):e0013741. doi: 10.1371/journal.pntd.0013741 (PMC12671887; doi:10.1371/journal.pntd.0013741)
Supplement: S2 Table — Predictors that were used for model building after the descriptive analysis are marked in bold italic letter case type. Values represent the average and range of predictor variables within a 1-km buffer around the transects where adult ticks of each species were collected. Hl: Hyalomma lusitanicum; Rb: Rhipicephalus bursa; Dm: Dermacentor marginatus; Hp: Haemaphysalis punctata. (XLSX) [file pntd.0013741.s002.xlsx]

## Sheet: Hoja1
		Hl	Rb	Dm	Hp
Code	Predictor (Units)	Average (range)	Average (range)	Average (range)	Average (range)
tanu	Annual mean temperature (ºC)	13.76 (12.85-15.29)	13.00 (10.15-15.29)	12.78 (9.80-15.30)	10.79 (8.79-14.71)
twarm	Mean temperature of warmest quarter (ºC)	23.00 (22.02-23.75)	22.18 (18.65-23.60)	21.25 (18.32-23.74)	19.48 (17.47-23.26)
tcold	Mean temperature of coldest quarter (ºC)	5.89 (4.90-7.98)	5.22 (2.94-7.98)	4.49 (2.60-7.99)	3.42 (1.56-7.21)
tseas	Temperature seasonality	703.60 (642.00-753.60)	698.20 (642.00-737.70)	690.50 (641.20-753.60)	662.60 (648.10-737.70)
anturan	Annual temperature range (ºC)	31.64 (30.03-34.92)	31.42 (28.86-33.65)	31.88 (28.86-34.94)	30.89 (28.95-33.65)
maxtwm	Max temperature of warmest month (ºC)	32.22 (30.80-34.50)	31.37 (28.60-33.30)	30.91 (27.10-34.50)	28.97 (27.10-32.10)
mintcm	Mix temperature of coldest month (ºC)	0.56 (-0.50-2.40)	-0.05 (-2.70-2.40)	-0.97 (-2.90-2.40)	-1.93 (-3.70-1.50)
diuran	Annual mean diurnal range (ºC)	11.73 (10.97-13.71)	11.70 (10.51-13.31)	12.46 (10.51-13.73)	12.28 (10.68-13.31)
tmwq	Mean temperature of wettest quarter (ºC)	9.36 (5.99-11.52)	8.87 (5.99-16.53)	8.73 (6.15-16.53)	8.04 (6.15-16.53)
tmdq	Mean temperature of driest quarter (ºC)	22.85 (21.94-23.52)	22.03 (18.47-23.52)	21.09 (18.15-23.52)	19.36 (17.29-23.26)
panu	Annual precipitation (mm)	453.30 (359.40-581.50)	479.30 (358.80-581.50)	460.3 (358.4-573.6)	501.30 (358.80-626.20)
pseas	Precipitation seasonality %	43.92 (38.87-50.77)	42.20 (31.36-50.77)	37.48 (31.31-44.21)	32.87 (30.48-42.73)
pwarm	Precipitation of warmest quarter (mm)	47.95 (42.20-54.60)	54.80 (42.20-93.33)	61.51 (42.40-96.60)	78.97 (48.50-107.00)
pcold	Precipitation of colder quarter (mm)	149.10 (115.00-206.80)	152.00 (77.00-206.80)	132.80 (77.00-164.60)	134.20 (77.00-162.80)
pwetm	Precipitation of wettest month (mm)	61.29 (44.00-81.75)	63.67 (42.60-81.75)	56.66 (42.20-72.60)	61.09 (45.60-77.75)
pdrym	Precipitation of drier month (mm)	7.96 (6.20-9.20)	9.84 (6.20-22.00)	12.54 (7.33-23.00)	17.86 (8.25-25.00)
pwetq	Precipitation of wettest quarter (mm)	164.50 (126.80-220.50)	170.70 (116.00-220.50)	155.40 (116.00-185.00)	162.00 (116.00-195.80)
pdryq	Precipitation of driest quarter (mm)	41.57 (37.75-47.00)	48.46 (37.80-87.63)	56.44 (38.60-90.40)	73.28 (43.50-97.75)
ndvian	Annual mean normalized difference vegetation index	0.51 (0.40-0.67)	0.56 (0.40-0.69)	0.58 (0.40-0.69)	0.56 (0.44-0.67)
ndvivar	Annual normalized difference vegetation index variance	0.01 (0.00-0.03)	0.01 (0.00-0.03)	0.01 (0.00-0.04)	0.01 (0.00-0.01)
ndviwin	Winter mean normalized difference vegetation index	0.56 (0.44-0.68)	0.58 (0.45-0.69)	0.59 (0.43-0.70)	0.55 (0.43-0.69)
ndvispr	Spring mean normalized difference vegetation index	0.51 (0.40-0.70)	0.57 (0.40-0.71)	0.57 (0.40-0.67)	0.57 (0.41-0.65)
ndvisum	Summer mean normalized difference vegetation index	0.42 (0.27-0.68)	0.51 (0.27-0.68)	0.53 (0.26-0.66)	0.54 (0.39-0.64)
ndviaut	Autumn mean normalized difference vegetation index	0.52 (0.39-0.69)	0.58 (0.39-0.72)	0.61 (0.41-0.73)	0.60 (0.48-0.70)
dec	Proportion of deciduous broadleaf forest	0.05 (0.00-0.74)	0.12 (0.00-0.76)	0.03 (0.00-0.21)	0.05 (0000-0.29)
per	Proportion of evergreen broadleaf forest	0.04 (0.00-0.34)	0.06 (0.00-0.55)	0.08 (0.00-0.61)	0.10 (0.00-0.40)
con	Proportion of coniferous forest	0.20 (0.00-0.50)	0.27 (0.00-0.95)	0.43 (0.00-0.95)	0.34 (0.00-0.80)
fore	Proportion of woodland	0.03 (0.00-0.12)	0.02 (0.00-0.32)	0.02 (0.00-0.25)	0.02 (0.00-0.16)
shr	Proportion of shrubland	0.22 (0.00-0.53)	0.18 (0.00-0.52)	0.17 (0.00-0.58)	0.24 (0.01-0.44)
gr	Proportion of grassland	0.15 (0.00-0.74)	0.19 (0.00-0.75)	0.10 (0.00-0.69)	0.10 (0.00-0.70)
