# Supplementary material for: Modelling tick abundance and environmental suitability in meso-Mediterranean landscapes for the prevention of tick-borne diseases
Source: PLoS Negl Trop Dis. 2025 Nov 17;19(11):e0013741. doi: 10.1371/journal.pntd.0013741 (PMC12671887; doi:10.1371/journal.pntd.0013741)
Supplement: S3 Table — Predictors that were used for model building after the descriptive analysis are marked in bold italic letter case type. Values represent the average and range of predictor variables extracted from 1 × 1 km raster cells containing occurrence records for each tick species. Hl: Hyalomma lusitanicum; Rb: Rhipicephalus bursa; Dm: Dermacentor marginatus; Hp: Haemaphysalis punctata. (XLSX) [file pntd.0013741.s003.xlsx]

## Sheet: Hoja1
		Hl	Rb	Dm	Hp
Code	Predictor (Units)	Average (range)	Average (range)	Average (range)	Average (range)
tanu	Annual mean temperature (ºC)	13.87 (10.94-15.68)	13.10 (9.50-15.61)	12.51 (9.70-15.61)	10.64 (8.90-14.50)
twarm	Mean temperature of warmest quarter (ºC)	23.06 (19.40-24.62)	22.32 (18.11-24.62)	21.57 (18.24-24.25)	19.26 (17.57-23.16)
tcold	Mean temperature of coldest quarter (ºC)	6.02 (3.67-8.39)	5.30 (2.29-8.29)	4.82 (2.50-8.29)	3.33 (1.65-6.95)
tseas	Temperature seasonality	700.20 (620.30-761.2)	700.70 (620.30-739.90)	690.00 (623.30-761.20)	657.60 (647.30-739.90)
anturan	Annual temperature range (ºC)	31.60 (29.00-35.57)	31.48 (28.77-33.86)	31.89 (28.53-35.57)	30.91 (28.92-33.68)
maxtwm	Max temperature of warmest month (ºC)	32.24 (29.13-35.09)	31.47 (27.30-35.00)	31.18 (27.07-34.94)	28.72(27.07-32.19)
mintcm	Mix temperature of coldest month (ºC)	0.64 (-2.17-2.82)	-0.01 (-3.08-2.82)	-0.70 (-3.31-2.80)	-2.18 (-3.72-1.44)
diuran	Annual mean diurnal range (ºC)	11.77 (10.20-14.13)	11.69 (10.20-13.39)	12.45 (110.20-14.13)	12.40 (10.69-13.30)
tmwq	Mean temperature of wettest quarter (ºC)	9.54 (6.15-15.44)	9.04 (5.80-16.32)	8.67 (6.79-16.32)	7.29 (6.09-16.32)
tmdq	Mean temperature of driest quarter (ºC)	22.85 (6.18-24.45)	22.17 (18.09-22.45)	21.30 (6.18-24.02)	19.15 (17.40-23.14)
panu	Annual precipitation (mm)	448.20 (346.20-571.20)	474.70 (342.50-599.20)	465.50 (331.40-579.00)	509.6 (364.70-620.90)
pseas	Precipitation seasonality (%)	43.76 (31.11-54.16)	42.27 (30.76-53.07)	39.08 (31.11-51.83)	32.50 (30.47-42.29)
pwarm	Precipitation of warmest quarter (mm)	47.84 (34.55-83.29)	54.08 (34.56-94.47)	58.73 (38.42-97.76)	81.22 (50.38-106.00)
pcold	Precipitation of colder quarter (mm)	146.64 (82.77-203.16)	151.01 (77.70-204.33)	139.30 (77.72-202.48)	136.10 (77.72-169.87)
pwetm	Precipitation of wettest month (mm)	60.41 (41.85-80.61)	62.94 (40.85-81.48)	58.22 (39.16-80.40)	62.09 (43.26-76.79)
pdrym	Precipitation of drier month (mm)	7.98 (5.00-19.54)	9.59 (5.02-22.27)	11.69 (5.76-23.28)	18.68 (8.82-24.61)
pwetq	Precipitation of wettest quarter (mm)	162.30 (116.30-217.00)	168.90 (116.30-219.10)	160.00 (113.10-216.40)	164.90 (118.90-208.30)
pdryq	Precipitation of driest quarter (mm)	41.78 (32.36-78.69)	47.73 (32.36-88.70)	53.60 (35.04-91.30)	75.32 (44.22-96.82)
ndvian	Annual mean normalized difference vegetation index	0.50 (0.33-0.68)	0.56 (0.26-0.69)	0.58 (0.25-0.69)	0.58 (0.47-0.68)
ndvivar	Annual normalized difference vegetation index variance	0.01 (0.00-0.04)	0.01 (0.00-0.04)	0.01 (0.00-0.04)	0.01 (0.00-0.01)
ndviwin	Winter mean normalized difference vegetation index	0.56 (0.36-0.72)	0.58 (0.27-0.72)	0.59 (0.22-0.72)	0.55 (0.44-0.69)
ndvispr	Spring mean normalized difference vegetation index	0.50 (0.33-0.71)	0.56 (0.28-0.71)	0.57 (0.28-0.71)	0.58 (0.45-0.67)
ndvisum	Summer mean normalized difference vegetation index	0.41 (0.23-0.70)	0.50 (0.23-0.70)	0.53 (0.24-0.70)	0.56 (0.40-0.64)
ndviaut	Autumn mean normalized difference vegetation index	0.51 (0.30-0.70)	0.58 (0.28-0.74)	0.61 (0.25-0.74)	0.61 (0.50-0.70)
land	Land use (8 categories: grassland; shrubland; deciduous broadleaf forest; evergreen broadleaf forests; coniferous forest; woodland; crop; other)	-	-	-	-
