# Supplementary material for: Modelling tick abundance and environmental suitability in meso-Mediterranean landscapes for the prevention of tick-borne diseases
Source: PLoS Negl Trop Dis. 2025 Nov 17;19(11):e0013741. doi: 10.1371/journal.pntd.0013741 (PMC12671887; doi:10.1371/journal.pntd.0013741)
Supplement: S4 Table — Estimated questing density (ticks/hectare) of the adult tick species studied in the 20 sampling sites of the study. Hl: Hyalomma lusitanicum; Rb: Rhipicephalus bursa; Dm: Dermacentor marginatus; Hp: Haemaphysalis punctata. (XLSX) [file pntd.0013741.s004.xlsx]

## Sheet: Hoja1
				Questing density (ticks/ha)
Area	Zone	Transects	Sampled surface (ha)	Hl	Rb	Dm	Hp	Total
A1	A1.1	9	0.34	11.76	5.88	20.59	0	38.24	33.67
	A1.2	9	0.32	15.38	3.08	24.61	0	43.07
	A1.3	9	0.31	0	9.52	9.52	0	19.05
A2	A2.1	111	6.84	35.22	25.86	0	0	61.08	74.01
	A2.2	44	3.59	7.53	91.13	0	0	98.66
A3	A3.1	64	4.17	2.64	13.43	0	0	16.07	12.74
	A3.2	69	3.8	17.6	4.99	0	0	22.59
	A3.3	88	4.9	1.02	0	1.22	0	2.24
A4	A4.1	9	0.33	0	8.95	2.98	0	11.94	78
	A4.2	9	0.33	0	21.21	48.48	6.06	75.75
	A4.3	9	0.33	0	11.94	134.33	0	146.27
A5	A5.1	9	0.34	0	14.49	5.79	0	20.29	19.12
	A5.2	9	0.33	0	8.95	5.97	2.98	17.91
A6	A6.1	11	0.36	0	265.75	0	19.18	284.93	153.28
	A6.2	9	0.32	0	0	0	3.12	3.12
A7	A7.1	9	0.32	0	6.15	21.54	104.61	132.31	145.6
	A7.2	9	0.3	0	13.33	93.33	53.33	160
A8	A8.1	9	0.33	0	8.95	35.82	8.95	53.73	78.79
	A8.2	9	0.33	0	0	6.06	24.24	30.3
	A8.3	9	0.32	0	15.38	15.38	123.08	153.85
