# Supplementary material for: Modelling tick abundance and environmental suitability in meso-Mediterranean landscapes for the prevention of tick-borne diseases
Source: PLoS Negl Trop Dis. 2025 Nov 17;19(11):e0013741. doi: 10.1371/journal.pntd.0013741 (PMC12671887; doi:10.1371/journal.pntd.0013741)
Supplement: S5 Table — Summary of the accumulated number of adult ticks collected in the 20 sampling sites of study across the survey period and the estimated questing density (ticks/hectare) in each season of the year. Hl: Hyalomma lusitanicum; Rb: Rhipicephalus bursa; Dm: Dermacentor marginatus; Hp: Haemaphysalis punctata. (XLSX) [file pntd.0013741.s005.xlsx]

## Sheet: Hoja1
Season	Sampled surface (ha)	Hl		Rb		Dm		Hp		Total
		No.	Density	No.	Density	No.	Density	No.	Density	No.	Density
Spring (March-May)	10.1	224	22.18	180	17.82	33	3.27	44	4.36	480	47.52
Summer (June-August)	9.02	85	9.42	507	56.21	1	0.11	9	1	602	66.74
Autumn (September-November)	7.62	5	0.66	3	0.39	110	14.44	59	7.74	177	23.23
Winter (December-February)	1.41	0	0	1	0.71	0	0	0	0	1	0.71
